# Supplementary material for: Designed Syntheses of Three {Ni6PW9}-Based Polyoxometalates, from Isolated Cluster to Cluster-Organic Helical Chain
Source: Molecules. 2022 Jul 4;27(13):4295. doi: 10.3390/molecules27134295 (PMC9268654; doi:10.3390/molecules27134295)
Supplement: Supplementary file 1 [file molecules-27-04295-s001.zip]

Archive with 1 entries (1 files):
- molecules-1763917-supplementary.pdf
